# Supplementary material for: Feasibility of Transcatheter Closure of Large Secundum Atrial Septal Defect with Absent Superior or Inferior Rim
Source: J Interv Cardiol. 2022 Apr 4;2022:2764296. doi: 10.1155/2022/2764296 (PMC9001119; doi:10.1155/2022/2764296)
Supplement: Supplementary Materials — Video 1: TEE in bicaval view demonstrates a large secundum ASD with an absent inferior rim. Video 2: TEE in bicaval view demonstrates an inflated balloon (yellow arrow) with the creation of an inferior rim (red arrow). Video 3: TTE in bicaval view demonstrates an inflated CP stent at the entrance of the IVC (yellow arrow) with a created inferior rim (red arrow). Video 4: TEE in bicaval view demonstrates the inflated CP stent (yellow arrow) and inferior rim (red arrow). Video 5: TTE in the bicaval view demonstrates the inflated CP stent (yellow arrow), with deployed occluder (blue arrow), capturing the inferior rim (red arrow). [file 2764296.f1.zip]

Archive with 5 entries (5 files):
- 01.avi
- 02.avi
- 03.avi
- 04.avi
- 05.avi
